# Supplementary material for: Diverse fates of uracilated HIV-1 DNA during infection of myeloid lineage cells
Source: eLife. 2016 Sep 20;5:e18447. doi: 10.7554/eLife.18447 (PMC5030084; doi:10.7554/eLife.18447)
Supplement: Figure 2—source data 1. — DOI: http://dx.doi.org/10.7554/eLife.18447.007 [file elife-18447-fig2-data1.xlsx]

## Sheet: Figure 2A
Figure 2A	Provirus copies/106 cells			Frac U (Provirus)
Treatment	Average	SD	n	Average	SD	n
None	45931.7	1803.51	5	0.365	0.0212132	5
5mM Thymidine	217487	29602.2	4	ND		4
ND=Below the limit of detection
