# Supplementary material for: Diverse fates of uracilated HIV-1 DNA during infection of myeloid lineage cells
Source: eLife. 2016 Sep 20;5:e18447. doi: 10.7554/eLife.18447 (PMC5030084; doi:10.7554/eLife.18447)
Supplement: Figure 3—source data 1. — Provirus and uracil content in GFP sorted MDMs (Figure 3D) and virus output, p24 (Figure 3E). DOI: http://dx.doi.org/10.7554/eLife.18447.010 [file elife-18447-fig3-data1.xlsx]

## Sheet: Figure 3B C
Figure 3B, C	RTI copies/106 cells			Provirus copies/106 cells
Sorted MDM Population	Average	SD	n	Average	SD	n
GFP-	1581315	31599.2	5	11094.9	2480.53	5
GFP+	14130535	789350	5	1.03463e+06	27610.4	5

## Sheet: Figure 3D
Figure 3D		Provirus copies/106 cells			Frac U (Provirus)
Sorted MDM Population	Days post-sort (dps)	Average	SD	n	Average	SD	n
GFP-	1	9818.99	392.264	5	0.885	0.0353553	5
GFP-	7	8468.68	761.983	5	0.77	0.069282	5
GFP-	14	143.327	9.60868	5	0.345247	0.11145	5
GFP-	30	30806.6	8837.6	5	0.476435	0.18266	5
GFP+	1	1031445	4500.75	5	ND		5
GFP+	7	628799	7732.68	5	ND		5
GFP+	14	877252	3827.93	5	ND		5
GFP+	30	3892485	15834.3	5	ND		5
ND=Below the limit of detection

## Sheet: Figure 3E
Figure 3E		p24 (ng/106 cells)
Sorted MDM Population	Days post-sort (dps)	Average	SD	n
GFP+	7	11.8	1.44222	4
GFP-	7	723.087	142.844	4
GFP-	14	0.647831	0.205061	4
GFP-	30	1.66702	0.51271	4
GFP+	30	274.024	22.3426	3
