# Supplementary material for: Diverse fates of uracilated HIV-1 DNA during infection of myeloid lineage cells
Source: eLife. 2016 Sep 20;5:e18447. doi: 10.7554/eLife.18447 (PMC5030084; doi:10.7554/eLife.18447)
Supplement: Figure 4—source data 1. — Provirus and uracil content in MDMs infected with wild-type (wt) or mutant vpr (Δvpr) virus (Figure 3E,F). DOI: http://dx.doi.org/10.7554/eLife.18447.016 [file elife-18447-fig4-data1.xlsx]

## Sheet: Figure 4B C
Figure 4B, C	Early HIV RTI copies/106 cells			Provirus copies/106 cells			Frac U (Early RTI)			Frac U (Provirus)
Sample	Average	SD	n	Average	SD	n	Average	SD	n	Average	SD	n
None	2.04519e+06	65112.5	5	45402.7	8151.17	5	0.26253	0.0121557	5	0.446013	0.0320762	5
hUNG2	130573	1177.12	4	7148.56	914.253	4	ND		4	ND		4
Ugi	1.0177e+07	490662	4	185105	56511.1	4	0.687137	0.0196619	4	0.738782	0.0848091	4
ND=Below the limit of detection

## Sheet: Figure 3E F
Figure 3E, F	Provirus copies/106 cells			Frac U (Provirus)
Sorted MDM Population	Average	SD	n	Average	SD	n
wt	75684.7	12880.7	4	0.331888	0.0637732	4
Δvpr	29665.6	4239.37	4	0.155003	0.0403727	4
