# Supplementary material for: Diverse fates of uracilated HIV-1 DNA during infection of myeloid lineage cells
Source: eLife. 2016 Sep 20;5:e18447. doi: 10.7554/eLife.18447 (PMC5030084; doi:10.7554/eLife.18447)
Supplement: Figure 5—source data 1. — Measurement of virus output, p24 (Figure 6E). Provirus content was evaluated by Ex-ALU-gag qPCR in MDM (Figure 6F) producer cells and CEMx174 (Figure 6G) target cells. DOI: http://dx.doi.org/10.7554/eLife.18447.018 [file elife-18447-fig5-data1.xlsx]

## Sheet: Figure 5B
	vRNA copies/106 cells
Figure 5B	GFP-			GFP+
Cytokine	Average	SD	n	Average	SD	n
None	110931	19161.8	4	26862850	660952	4
IFNγ	22354.4	1236.66	4	2695859	132719	4
IL-4	134675	8096.88	4	1.77943e+07	197520	4
