# Supplementary material for: Diverse fates of uracilated HIV-1 DNA during infection of myeloid lineage cells
Source: eLife. 2016 Sep 20;5:e18447. doi: 10.7554/eLife.18447 (PMC5030084; doi:10.7554/eLife.18447)
Supplement: Figure 6—source data 1. — Viral growth kinetics (Figure 6E) and total virus (Figure 6F) content in culture supernatants as monitored by p24 ELISA. Ex-ALU-gag qPCR measurement of provirus content in CEMx174 target cells. DOI: http://dx.doi.org/10.7554/eLife.18447.020 [file elife-18447-fig6-data1.xlsx]

## Sheet: Figure 6B C D
	gag copies/106 cells
Figure 6B	GFP-			GFP+
Cytokine	Average	SD	n	Average	SD	n
None	45075.3	20055.4	5	765873	16192	5
IFNγ	65974	917.634	5	2009749	9198.05	5
IL-4	47057.5	17474.5	5	1.3012e+06	281272	5
Figure 6C	Provirus copies/106 cells
	GFP-			GFP+
Cytokine	Average	SD	n	Average	SD	n
None	116.948	12.8259	5	685884	213791	5
IFNγ	61.7153	8.72815	5	811724	6010.83	5
IL-4	86.9753	24.2531	5	591970	82300.9	5
	Frac U (Provirus)
Figure 6D	GFP-			GFP+
Cytokine	Average	SD	n	Average	SD	n
None	0.498301	0.118965	5	ND		5
IFNγ	0.414542	0.0506025	5	ND		5
IL-4	0.344096	0.011815	5	ND		5
ND=Below the limit of detection

## Sheet: Figure 6E F G
	p24 (ng)/104 MDMs
	GFP-									GFP+
Figure 6B	None			IFNγ			IL-4			None			IFNγ			IL-4
Days post-infection (dpi)	Average	SD	n	Average	SD	n	Average	SD	n	Average	SD	n	Average	SD	n	Average	SD	n
1	0.092	0.0113137	4	0.08	0.00565685	4	0.077	0.0141421	4	1.524	0.622254	4	1.246	0.141421	4	1.431	0.309713	4
7	0.182	0.0480833	4	0.127	0.0240416	4	0.147	0.0296985	4	4.857	0.114551	4	2.429	0.306884	4	5.164	0.452548	4
14	13.2806	6.92512	4	12.6117	2.54792	4	8.96657	6.0222	4	1420	111.658	4	456.792	341.595	4	934.341	428.77	4
21	11.4404	5.39303	4	6.4902	0.0667509	4	8.1717	2.31125	4	274.024	22.3426	4	122.031	33.8991	4	263.129	70.1096	4
	Provirus copies/106 cells
Figure 6C	GFP-			GFP+
Cytokine	Average	SD	n	Average	SD	n
None	8.54448	1.80357	4	ND		4
IFNγ	1.70523	0.0531949	4	ND		4
IL-4	3.88015	1.72529	4	ND		4
ND=Below the limit of detection
	Provirus copies/106 CEMx174 cells
Figure 6D	GFP-			GFP+
Cytokine	Average	SD	n	Average	SD	n
None	2115.49	230.746	4	2695.09	480.738	4
IFNγ	1668.27	151.428	4	2382.79	383.229	4
IL-4	1602.33	60.9987	4	2292.32	525.997	4
